# Supplementary material for: Using Local Convolutional Neural Networks for Genomic Prediction
Source: Front Genet. 2020 Nov 12;11:561497. doi: 10.3389/fgene.2020.561497 (PMC7689358; doi:10.3389/fgene.2020.561497)
Supplement: Supplementary file 1 [file Data_Sheet_1.CSV]

Trait architecture	GBLUP	BayesA	EGBLUP	MLP	CNN	LCNN
10 additive QTL	0.639	0.66	0.635	0.637	0.627	0.666
1,000 additive QTL	0.516	0.538	0.543	0.524	0.538	0.606
10 epistatic QTL	0.511	0.527	0.519	0.503	0.491	0.572
1,000 epistatic QTL	0.416	0.414	0.448	0.395	0.403	0.401
10 locally linked epistatic QTL	0.488	0.501	0.529	0.504	0.544	0.625
1,000 locally linked epistatic QTL	0.524	0.523	0.541	0.519	0.517	0.51
