# Supplementary material for: Using Local Convolutional Neural Networks for Genomic Prediction
Source: Front Genet. 2020 Nov 12;11:561497. doi: 10.3389/fgene.2020.561497 (PMC7689358; doi:10.3389/fgene.2020.561497)
Supplement: Supplementary file 2 [file Data_Sheet_2.CSV]

Trait architecture	GBLUP	BayesA	EGBLUP	MLP	CNN	LCNN
Average predictive ability (all)	0.39	0.382	0.382	0.316	0.312	0.34
Average predictive ability (training set < 100)	0.404	0.39	0.399	0.3	0.299	0.326
Average predictive ability (100 < training set < 250)	0.364	0.358	0.354	0.318	0.311	0.327
Average predictive ability (training set > 250)	0.477	0.477	0.472	0.358	0.37	0.456
