# Supplementary material for: Using Local Convolutional Neural Networks for Genomic Prediction
Source: Front Genet. 2020 Nov 12;11:561497. doi: 10.3389/fgene.2020.561497 (PMC7689358; doi:10.3389/fgene.2020.561497)
Supplement: Supplementary file 3 [file Data_Sheet_3.CSV]

Trait architecture	MLP	CNN	LCNN
Average predictive ability (all)	0.346	0.348	0.354
Average predictive ability (training set < 100)	0.342	0.341	0.353
Average predictive ability (100 < training set < 250)	0.344	0.344	0.334
Average predictive ability (training set > 250)	0.37	0.392	0.468
