# Supplementary material for: Using Local Convolutional Neural Networks for Genomic Prediction
Source: Front Genet. 2020 Nov 12;11:561497. doi: 10.3389/fgene.2020.561497 (PMC7689358; doi:10.3389/fgene.2020.561497)
Supplement: Supplementary file 5 [file Data_Sheet_5.CSV]

BayesA BayesB BayesC Bayesian Lasso
10 additive QTLs (h^2 = 0.1) 0.2656 0.2955 0.2838 0.2784
1.000 additive QTLs (h^2 = 0.1) 0.196 0.2412 0.2198 0.1954
10 epistatic QTLs (h^2 = 0.1) 0.1773 0.2045 0.1862 0.1764
1.000 epistatic QTLs (h^2 = 0.1) 0.1557 0.1637 0.1628 0.155
10 locally linked epistatic QTLs (h^2 = 0.1) 0.1756 0.2258 0.2031 0.1803
1.000 locally linked epistatic QTLs (h^2 = 0.1) 0.1898 0.2062 0.2061 0.2028
10 additive QTLs (h^2 = 0.3) 0.4825 0.5087 0.5065 0.4661
1.000 additive QTLs (h^2 = 0.3) 0.4165 0.4242 0.4257 0.4035
10 epistatic QTLs (h^2 = 0.3) 0.401 0.4247 0.422 0.3925
1.000 epistatic QTLs (h^2 = 0.3) 0.3111 0.3148 0.3052 0.3164
10 locally linked epistatic QTLs (h^2 = 0.3) 0.3675 0.3832 0.3845 0.3628
1.000 locally linked epistatic QTLs (h^2 = 0.3) 0.3831 0.3816 0.392 0.3806
10 additive QTLs (h^2 = 0.5) 0.6604 0.6769 0.6729 0.6488
1.000 additive QTLs (h^2 = 0.5) 0.5385 0.5517 0.5479 0.5241
10 epistatic QTLs (h^2 = 0.5) 0.5271 0.5379 0.54 0.5178
1.000 epistatic QTLs (h^2 = 0.5) 0.4141 0.4173 0.4162 0.4087
10 locally linked epistatic QTLs (h^2 = 0.5) 0.5009 0.5227 0.5224 0.4933
1.000 locally linked epistatic QTLs (h^2 = 0.5) 0.5229 0.5281 0.5254 0.5266
10 additive QTLs (h^2 = 0.8) 0.8406 0.8506 0.8506 0.8317
1.000 additive QTLs (h^2 = 0.8) 0.6812 0.689 0.689 0.6674
10 epistatic QTLs (h^2 = 0.8) 0.6929 0.7025 0.7025 0.6811
1.000 epistatic QTLs (h^2 = 0.8) 0.5535 0.5563 0.5563 0.55
10 locally linked epistatic QTLs (h^2 = 0.8) 0.6509 0.6711 0.6711 0.6449
1.000 locally linked epistatic QTLs (h^2 = 0.8) 0.6823 0.678 0.678 0.6787
10 additive QTLs (h^2 = 1.0) 0.9514 0.9536 0.9547 0.9474
1.000 additive QTLs (h^2 = 1.0) 0.7708 0.7728 0.7789 0.7642
10 epistatic QTLs (h^2 = 1.0) 0.7806 0.7827 0.7833 0.7709
1.000 epistatic QTLs (h^2 = 1.0) 0.6306 0.6314 0.6278 0.6272
10 locally linked epistatic QTLs (h^2 = 1.0) 0.737 0.7445 0.7472 0.7278
1.000 locally linked epistatic QTLs (h^2 = 1.0) 0.7727 0.7707 0.7719 0.7743
