# Supplementary material for: Using Local Convolutional Neural Networks for Genomic Prediction
Source: Front Genet. 2020 Nov 12;11:561497. doi: 10.3389/fgene.2020.561497 (PMC7689358; doi:10.3389/fgene.2020.561497)
Supplement: Supplementary file 6 [file Data_Sheet_6.CSV]

GBLUP BayesA EGBLUP MLP CNN LCNN
10 additive QTLs 0.6387 0.6604 0.6349 0.6369 0.6269 0.6659
1.000 additive QTLs 0.5156 0.5385 0.5438 0.5242 0.5384 0.6059
10 epistatic QTLs 0.5112 0.5271 0.5186 0.5029 0.4907 0.5717
1.000 epistatic QTLs 0.416 0.4141 0.4483 0.3954 0.4031 0.4012
10 locally linked epistatic QTL 0.4884 0.5009 0.5288 0.5048 0.5444 0.6256
1.000 locally linked epistatic QTL 0.5241 0.5229 0.5414 0.5186 0.5167 0.5101
