# Supplementary material for: Using Local Convolutional Neural Networks for Genomic Prediction
Source: Front Genet. 2020 Nov 12;11:561497. doi: 10.3389/fgene.2020.561497 (PMC7689358; doi:10.3389/fgene.2020.561497)
Supplement: Supplementary file 7 [file Data_Sheet_7.ZIP]

Archive with 4 entries (4 files):
- File_S3.pdf
- File_S4.R
- File_S1.R
- File_S2.pdf
