# Supplementary material for: Using Local Convolutional Neural Networks for Genomic Prediction
Source: Front Genet. 2020 Nov 12;11:561497. doi: 10.3389/fgene.2020.561497 (PMC7689358; doi:10.3389/fgene.2020.561497)
Supplement: Supplementary file 7 [file Data_Sheet_7.ZIP › File_S4.R]

## Genomic prediction for LM class via BGLR / rrBLUP
args <- commandArgs(TRUE)
# exemplary args: args <- c("CE", 1,1,1000)
method <- args[1]
traits <- as.numeric(args[2])
rep <- as.numeric(args[3])
train <- as.numeric(args[4])

geno <- read.table("geno.txt")
pheno <- read.table("Pheno05.txt")

geno <- as.matrix(geno)
storage.mode(geno) = "integer"

if(method=="CE" || method =="GBLUP"){
  # miraculix / RandomFieldsUtils will efficiently compute
  # the genomic relationship matrix according to vanRaden 2008 method 2
  library(miraculix)
  library(RandomFieldsUtils)
  Zt_miraculix <- miraculix::genomicmatrix(geno)
  A_GBLUP <- miraculix::relationshipMatrix(Zt_miraculix, centered=TRUE, normalized=TRUE)
  A_CE <- 0.5*(A_GBLUP^2 + A_GBLUP)
}


for(trait in traits){
  
  acc1 <- NULL
  acc2 <- NULL
  
  for(run in 1:25){
    print(run)
    training <- train
    training_set <- sample(1:10000, training)
    
    y <- y_real <- pheno[,trait]
    y[-training_set] <- NA
    if(method=="BayesA"){
      Zt <- t(scale(t(geno), center=TRUE, scale=FALSE))
      ETA <- list(list(X=t(Zt), model=method))
      fm <- BGLR::BGLR(y=y, ETA=ETA, verbose=FALSE)
      acc_train <- cor(y_real[training_set], fm$yHat[training_set])
      acc_test <- cor(y_real[-training_set], fm$yHat[-training_set])
    } else if(method == "BayesB"){
      Zt <- t(scale(t(geno), center=TRUE, scale=FALSE))
      ETA <- list(list(X=t(Zt), model=method))
      fm <- BGLR::BGLR(y=y, ETA=ETA, verbose=FALSE)
      acc_train <- cor(y_real[training_set], fm$yHat[training_set])
      acc_test <- cor(y_real[-training_set], fm$yHat[-training_set])
    } else if(method == "BL"){
      Zt <- t(scale(t(geno), center=TRUE, scale=FALSE))
      ETA <- list(list(X=t(Zt), model=method))
      fm <- BGLR::BGLR(y=y, ETA=ETA, verbose=FALSE)
      acc_train <- cor(y_real[training_set], fm$yHat[training_set])
      acc_test <- cor(y_real[-training_set], fm$yHat[-training_set])
    } else if(method == "BayesC"){
      Zt <- t(scale(t(geno), center=TRUE, scale=FALSE))
      ETA <- list(list(X=t(Zt), model=method))
      fm <- BGLR::BGLR(y=y, ETA=ETA, verbose=FALSE)
      acc_train <- cor(y_real[training_set], fm$yHat[training_set])
      acc_test <- cor(y_real[-training_set], fm$yHat[-training_set])
    } else if(method=="GBLUP"){
      test <- rrBLUP::mixed.solve(y, K = A_GBLUP, method="REML", bounds = c(1e-9,1e9))
      acc_train <- cor(y_real[training_set], test$u[training_set])
      acc_test <- cor(y_real[-training_set], test$u[-training_set])
    } else{
      test <- rrBLUP::mixed.solve(y, K = A_CE, method="REML", bounds = c(1e-9,1e9))
      acc_train <- cor(y_real[training_set], test$u[training_set])
      acc_test <- cor(y_real[-training_set], test$u[-training_set])
    }
    
    acc1 <- c(acc1, acc_train)
    acc2 <- c(acc2, acc_test)
    save(file=paste0("LM_test/trait", trait, "train", training, "_",method,"_", rep, "_05.RData"), list=c("acc1", "acc2"))
    
  }
}


## Genomic prediction for LM class via ASRemlR


geno <- read.table("geno.txt")
acor <- "03"
pheno <- read.table(paste0("Pheno05_cor", acor, ".txt"))

library(asreml)

n <- 1000
t <- 200
geno1 <- as.matrix(geno[,1:n])

storage.mode(geno1) <- "integer"
G = t(geno1) %*% geno1


acc <- matrix(NA, nrow=4, ncol=50)

for(index in 1:50){
  
  pheno1 <- pheno[1:n,]
  tpheno1 <- pheno1
  test <- sample(1:n,t)
  pheno1[test,] <- NA
  
  colnames(pheno1) <- paste0("name",1:5)
  id <- as.factor(paste0("P", 1:nrow(pheno1)))
  colnames(G) <- rownames(G) <- id
  
  y1 <- pheno1[,1]
  y2 <- pheno1[,2]
  names(y1) <- colnames(G)
  names(y2)<- colnames(G)
  gg <- as.factor(colnames(G))
  attributes(G)$INVERSE <- FALSE
  data <- data.frame(id, y1, y2)
  
  
  asmodel1 <- asreml(fixed = y1~1, 
                     random = ~vm(gg,G), data=data, maxit=50,
                     workspace="5gb")
  asmodel2 <- asreml(fixed = y2~1, 
                     random = ~vm(gg,G), data=data, maxit=50,
                     workspace="5gb")
  
  y_hat <- cbind(coef(asmodel1)$random, coef(asmodel2)$random)
  
  acc[1,index] <- cor(y_hat[test,1], tpheno1[test,1])
  acc[2,index] <- cor(y_hat[test,2], tpheno1[test,2])
  
  acc[3,index] <- cor(y_hat[-test,1], tpheno1[-test,1])
  acc[4,index] <- cor(y_hat[-test,2], tpheno1[-test,2])
  
  write.table(file= paste0("LM_test/single_GBLUP_", acor, ".txt"), acc, col.names = FALSE, row.names= FALSE, quote=FALSE)
}

library(asreml)

n <- 1000
t <- 200
geno1 <- as.matrix(geno[,1:n])

storage.mode(geno1) <- "integer"
G = t(geno1) %*% geno1


acc <- matrix(NA, nrow=4, ncol=50)

for(index in 1:50){
  
  pheno1 <- pheno[1:n,]
  tpheno1 <- pheno1
  test <- sample(1:n,t)
  pheno1[test,] <- NA
  
  colnames(pheno1) <- paste0("name",1:5)
  id <- as.factor(paste0("P", 1:nrow(pheno1)))
  colnames(G) <- rownames(G) <- id
  
  y1 <- pheno1[,1]
  y2 <- pheno1[,2]
  names(y1) <- colnames(G)
  names(y2)<- colnames(G)
  gg <- as.factor(colnames(G))
  attributes(G)$INVERSE <- FALSE
  data <- data.frame(id, y1, y2)
  
  
  asmodel <- asreml(fixed = cbind(y1,y2)~1, 
                    random = ~us(trait):vm(gg, G), data=data, maxit=50,
                    workspace="30gb")
  
  y_hat <- matrix(coef(asmodel)$random, ncol=2)
  
  acc[1,index] <- cor(y_hat[test,1], tpheno1[test,1])
  acc[2,index] <- cor(y_hat[test,2], tpheno1[test,2])
  
  acc[3,index] <- cor(y_hat[-test,1], tpheno1[-test,1])
  acc[4,index] <- cor(y_hat[-test,2], tpheno1[-test,2])
  
  
  write.table(file= paste0("LM_test/multi_GBLUP_", acor, ".txt"), acc, col.names = FALSE, row.names= FALSE, quote=FALSE)
}
